# Supplementary material for: Being Active during the Lockdown: The Recovery Potential of Physical Activity for Well-Being
Source: Int J Environ Res Public Health. 2021 Feb 10;18(4):1707. doi: 10.3390/ijerph18041707 (PMC7916567; doi:10.3390/ijerph18041707)
Supplement: Supplementary file 1 [file ijerph-18-01707-s001.zip]

Archive with 8 entries (7 files):
- Supplemental file/
- __MACOSX/._Supplemental file
- Supplemental file/Informed consent.pdf
- __MACOSX/Supplemental file/._Informed consent.pdf
- Supplemental file/.DS_Store
- __MACOSX/Supplemental file/._.DS_Store
- Supplemental file/Full correlation matrix.pdf
- __MACOSX/Supplemental file/._Full correlation matrix.pdf
